# Supplementary material for: Demographic and behavioural drivers of intra-urban mobility of migrant street children and youth in Kampala, Uganda
Source: PLoS One. 2021 Feb 18;16(2):e0247156. doi: 10.1371/journal.pone.0247156 (PMC7891785; doi:10.1371/journal.pone.0247156)
Supplement: S1 Dataset — (ZIP) [file pone.0247156.s001.zip]

Archive with 1 entries (1 files):
- PLOS ONE KMS Dataset_min_22.06.2020.dta
